# Supplementary material for: Molecular Epidemiology of Hypervirulent Carbapenemase-Producing Klebsiella pneumoniae
Source: Front Cell Infect Microbiol. 2021 Apr 7;11:661218. doi: 10.3389/fcimb.2021.661218 (PMC8058458; doi:10.3389/fcimb.2021.661218)
Supplement: Supplementary file 2 [file Table_1.xlsx]

## Sheet: Sheet1
Strain	Release Data	RefSeq	GenBank
NTUH-K2044	2005-01-05	NC_012731.1	AP006725.1
K2044	2019-11-04	NZ_CP026011.1	CP026011.1
RJA166	2017-06-02	NZ_CP019047.1	CP019047.1
11420	2019-11-04	NZ_CP026023.1	CP026023.1
SC-7	2018-07-03	NZ_CP030269.1	CP030269.1
LS355	2018-01-10	NZ_CP025641.1	CP025641.1
RJF999	2016-01-22	NZ_CP014010.1	CP014010.1
ED23	2016-08-19	NZ_CP016814.1	CP016814.1
SGH10	2017-12-07	NZ_CP025080.1	CP025080.1
HS102438	2018-01-10	NZ_CP025633.1	CP025633.1
R210-2	2018-12-02	NZ_CP034082.1	CP034082.1
11492	2018-12-18	NZ_CP026021.1	CP026021.1
AP8555	2019-01-30	NZ_CP035383.1	CP035383.1
BA4656	2019-02-19	NZ_CP035905.1	CP035905.1
BA34918	2019-02-25	NZ_CP036190.1	CP036190.1
ST23	2019-04-30	NZ_CP037742.1	CP037742.1
KUH-KPNHVF1	2020-01-21	NZ_CP047677.1	CP047677.1
KUH-KPNHVL1	2020-01-21	NZ_CP047675.1	CP047675.1
HS09565	2018-01-10	NZ_CP025631.1	CP025631.1
P1428	2017-11-07	NZ_CP017994.1	CP017994.1
LS357	2018-01-10	NZ_CP025639.1	CP025639.1
KP11	2017-12-20	NZ_CP025092.1	CP025092.1
LS359	2018-01-10	NZ_CP025630.1	CP025630.1
KP7	2017-12-20	NZ_CP025088.1	CP025088.1
1084	2012-08-29	NC_018522.1	CP003785.1
ED2	2016-08-19	NZ_CP016813.1	CP016813.1
KPHS1249	2018-03-06	NZ_CP027189.1	CP027189.1
2e	2018-10-29	NZ_CP028478.1	CP028478.1
Bckp091	2020-04-07	NZ_CP050822.1	CP050822.1
KP6	2017-12-10	NZ_CP025087.1	CP025087.1
KP9	2017-12-20	NZ_CP025090.1	CP025090.1
LEMB18	2019-11-11	NZ_CP045782.1	CP045782.1
33	2020-03-05	NZ_CP034321.1	CP034321.1
KPN1343	2018-11-24	NZ_CP033900.1	CP033900.1
SCH6109	2020-04-08	NZ_CP050858.1	CP050858.1
R46	2019-02-16	NZ_CP035777.1	CP035777.1
INF042	2017-11-06	NZ_CP024542.1	CP024542.1
INF059	2017-11-06	NZ_CP024545.1	CP024545.1
KSB1_7J	2017-11-06	NZ_CP024548.1	CP024548.1
1050	2018-09-04	NZ_CP023416.1	CP023416.1
2-1	2019-02-05	NZ_CP031562.1	CP031562.1
KPN41053	2020-05-02	CP052036.1	CP052036.1
DA12090	2019-08-05	NZ_CP030072.1	CP030072.1
Kp_Goe_33208	2016-12-13	NZ_CP018447.1	CP018447.1
Kp_Goe_71070	2016-12-13	NZ_CP018450.1	CP018450.1
Kp_Goe_121641	2016-12-21	NZ_CP018735.1	CP018735.1
ST101:960186733	2017-10-24	NZ_CP023487.1	CP023487.1
AR_0135	2018-09-16	NZ_CP032178.1	CP032178.1
BA33875	2019-01-22	NZ_CP035179.1	CP035179.1
Kp202	2019-06-25	NZ_CP041082.1	CP041082.1
4743	2018-11-19	NZ_CP033625.1	CP033625.1
ST2017:950142398	2017-10-04	NZ_CP023553.1	CP023553.1
T4	2018-12-23	NZ_CP034540.1	CP034540.1
KP17-15	2018-12-02	NZ_CP034076.1	CP034076.1
KP17-16	2018-12-02	NZ_CP034077.1	CP034077.1
C2972	2020-02-05	NZ_CP039802.1	CP039802.1
C2601	2020-02-05	NZ_CP039813.1	CP039813.1
C2974	2020-02-05	NZ_CP039795.1	CP039795.1
FDAARGOS_445	2017-09-28	NZ_CP023502.1	CP023502.1
FDAARGOS_446	2017-10-18	NZ_CP023946.1	CP023946.1
AR_0107	2017-06-20	NZ_CP021955.1	CP021955.1
NH25	2018-04-03	NZ_CP024874.1	CP024874.1
B31	2019-02-25	NZ_CP035929.1	CP035929.1
cr-hvkp3	2018-12-10	NZ_CP024707.1	CP024707.1
Kp52.145	2014-03-21	NZ_FO834906.1	FO834906.1
18CPO060	2019-03-07	NZ_CP034778.1	CP034778.1
Kpn2166	2020-01-09	NZ_LR745045.1	LR745045.1
Klebsiella pneumoniae kpn154	2020-01-09	NZ_LR745042.1	LR745042.1
KCTC 2242	2011-07-12	NC_017540.1	CP002910.1
KC-Pl-HB1	2018-07-20	NZ_CP030923.1	CP030923.1
NUHL30457	2018-02-12	NZ_CP026586.1	CP026586.1
ATCC 43816 KPPR1	2014-08-21	NZ_CP009208.1	CP009208.1
KPN55602	2020-04-08	NZ_CP042977.1	CP042977.1
NCTC13635	2018-12-19	LR134162.1	LR134162.1
PittNDM01	2014-07-24	NZ_CP006798.1	CP006798.1
KP617	2015-10-06	NZ_CP012753.1	CP012753.1
11	2016-08-23	NZ_CP016923.1	CP016923.1
KPN528	2017-05-23	NZ_CP020853.1	CP020853.1
AR_0143	2017-06-08	NZ_CP021708.1	CP021708.1
AR_0066	2018-02-19	NZ_CP026751.1	CP026751.1
AR_0153	2018-04-24	NZ_CP028932.1	CP028932.1
KP64	2018-07-20	NZ_AP018750.1	AP018750.1
KP67	2018-07-20	NZ_AP018753.1	AP018753.1
NH34	2019-02-04	NZ_CP034408.1	CP034408.1
MRK9	2020-01-28	NZ_CP043859.1	CP043859.1
U25	2015-12-09	NZ_CP012043.1	CP012043.1
NUHL24835	2016-01-21	NZ_CP014004.1	CP014004.1
DHQP1605752_NV	2017-06-30	NZ_CP022127.1	CP022127.1
INF014-sc-2279884	2018-08-30	NZ_CP031810.1	CP031810.1
FDAARGOS_531	2018-11-21	NZ_CP033777.1	CP033777.1
SMU18037509	2019-11-05	NZ_CP045661.1	CP045661.1
CRK0298	2018-11-26	NZ_CP034039.1	CP034039.1
1158	2015-01-06	NZ_CP006722.1	CP006722.1
23	2016-08-23	NZ_CP016926.1	CP016926.1
AR_0068	2017-03-21	NZ_CP020067.1	CP020067.1
CDC 0106	2018-06-26	NZ_CP022611.1	CP022611.1
KP33	2018-07-20	NZ_AP018747.1	AP018747.1
Bckp021	2020-04-08	NZ_CP050834.1	CP050834.1
NCTC 418	2018-05-02	CP028915.1	CP028915.1
CG43	2013-10-18	NC_022566.1	CP006648.1
kp757	2017-05-02	NZ_CP015120.1	CP015120.1
KP1692	2019-08-28	NZ_CP041023.1	CP041023.1
TA6363	2019-04-26	NZ_AP019665.1	AP019665.1
KP1677	2019-08-28	NZ_CP041022.1	CP041022.1
yzusk-4	2015-05-13	CP011421.1	CP011421.1
XH209	2014-11-13	NZ_CP009461.1	CP009461.1
51015	2020-03-30	NZ_CP050376.1	CP050376.1
KP_NORM_BLD_2014_104014	2018-12-02	NZ_CP034045.1	CP034045.1
KP_NORM_BLD_2015_112126	2018-12-02	NZ_CP034053.1	CP034053.1
K66-45	2017-04-27	NZ_CP020901.1	CP020901.1
AR_0146	2017-06-08	NZ_CP021685.1	CP021685.1
BA1559	2019-02-25	NZ_CP036187.1	CP036187.1
BP327	2019-02-28	NZ_CP036335.1	CP036335.1
INF125-sc-2279943	2018-08-30	NZ_CP031795.1	CP031795.1
ABFPV	2019-03-04	NZ_CP036442.1	CP036442.1
NMI4661_17	2020-04-01	NZ_CP050455.1	CP050455.1
KSB1_1I-sc-2280289	2018-08-30	NZ_CP031789.1	CP031789.1
F13	2019-01-30	NZ_CP026162.1	CP026162.1
AR_0148	2017-06-20	NZ_CP021950.1	CP021950.1
CCRI-22199	2019-02-06	NZ_CP035540.1	CP035540.1
50595	2020-03-30	NZ_CP050371.1	CP050371.1
Kp_Goe_39795	2016-12-13	NZ_CP018458.1	CP018458.1
19051	2017-06-27	NZ_CP022023.1	CP022023.1
CAV1016	2016-11-07	NZ_CP017934.1	CP017934.1
AR_0126	2017-06-13	NZ_CP021740.1	CP021740.1
CAV1344	2015-06-09	NZ_CP011624.1	CP011624.1
CAV1193	2015-12-03	NZ_CP013322.1	CP013322.1
N4b	2018-08-20	NZ_CP031577.1	CP031577.1
F89-1	2019-01-30	NZ_CP026159.1	CP026159.1
WCHKP7E2	2018-04-09	NZ_CP028806.1	CP028806.1
SCM96	2018-04-17	NZ_CP028716.1	CP028716.1
L5-2	2019-01-14	NZ_CP025684.1	CP025684.1
NFYY0065	2019-02-05	NZ_CP035531.1	CP035531.1
SB3432	2013-05-15	NC_021232.1	FO203501.1
FDAARGOS_156	2018-02-20	NZ_CP014123.1	CP014123.1
FDAARGOS_775	2019-06-19	NZ_CP040993.1	CP040993.1
Bckp186	2020-04-08	NZ_CP050843.1	CP050843.1
FDAARGOS_566	2018-11-21	NZ_CP033756.1	CP033756.1
NCTC11698	2019-05-07	NZ_LR588408.1	LR588408.1
AR_0117	2017-03-21	NZ_CP020061.1	CP020061.1
INF249	2017-11-06	NZ_CP024489.1	CP024489.1
INF322	2017-11-06	NZ_CP024482.1	CP024482.1
QMP B2-170	2018-08-30	NZ_CP031798.1	CP031798.1
C2343	2020-02-05	NZ_CP039823.1	CP039823.1
C2315	2020-02-05	NZ_CP039828.1	CP039828.1
C51	2019-10-09	NZ_CP042481.1	CP042481.1
NCTC9157	2019-05-10	NZ_LR588412.1	LR588412.1
KPNIH27	2014-05-27	NZ_CP007731.1	CP007731.1
NKU_Kleb8A7	2019-07-21	NZ_CP041644.1	CP041644.1
F10(AN)	2019-01-30	NZ_CP026153.1	CP026153.1
SCKP020046	2018-04-05	NZ_CP028783.1	CP028783.1
INF237	2018-10-16	NZ_CP032833.1	CP032833.1
207M1D0-sc-2013-04-03T11:21:06Z-1606409	2016-05-16	NZ_LT216436.1	LT216436.1
AUSMDU00008079	2017-08-14	NZ_CP022691.2	CP022691.2
AUSMDU00008119	2017-12-06	NZ_CP025008.1	CP025008.1
AUSMDU00003562	2017-12-06	NZ_CP025005.1	CP025005.1
2_GR_12	2018-12-06	NZ_CP027053.1	CP027053.1
20_GR_12	2018-12-06	NZ_CP027048.1	CP027048.1
NKU_KlebA1	2019-07-23	NZ_CP041649.1	CP041649.1
KPNIH24	2014-06-27	NZ_CP008797.1	CP008797.1
KPR0928	2014-07-02	NZ_CP008831.1	CP008831.1
KPNIH30	2014-11-17	NZ_CP009872.1	CP009872.1
32192	2015-01-05	NZ_CP010361.1	CP010361.1
UHKPC33	2015-07-23	NZ_CP011989.1	CP011989.1
UHKPC07	2015-07-23	NZ_CP011985.1	CP011985.1
500_1420	2015-07-23	NZ_CP011980.1	CP011980.1
CAV1453	2016-12-13	NZ_CP018356.1	CP018356.1
AR_0098	2017-03-21	NZ_CP020108.1	CP020108.1
BIC-1	2017-08-08	NZ_CP022573.1	CP022573.1
AR_0361	2018-03-05	NZ_CP027160.1	CP027160.1
BWHC1	2018-04-03	NZ_CP020498.1	CP020498.1
08EU827	2019-01-10	NZ_CP025576.1	CP025576.1
KPC2	2019-01-10	NZ_LR130548.1	LR130548.1
SCKP020049	2018-04-05	NZ_CP028787.2	CP028787.2
WCHKP095845	2018-08-28	NZ_CP031885.1	CP031885.1
SCKP020135	2019-03-15	NZ_CP037963.1	CP037963.1
KPCTRSRTH07	2019-06-19	NZ_CP041099.1	CP041099.1
QD23	2020-03-02	NZ_CP042858.1	CP042858.1
NB5306	2019-01-09	NZ_CP034760.1	CP034760.1
L491	2018-05-10	NZ_CP029226.1	CP029226.1
TVGHCRE225	2018-06-08	NZ_CP023722.1	CP023722.1
L201	2018-05-10	CP029216.1	CP029216.1
F44	2017-12-28	NZ_CP025461.1	CP025461.1
WCHKP020030	2018-04-09	NZ_CP028793.1	CP028793.1
L482	2019-06-27	NZ_CP033960.1	CP033960.1
CR-HvKP1	2019-05-27	NZ_CP040533.1	CP040533.1
CR-HvKP4	2019-05-27	NZ_CP040539.1	CP040539.1
CR-HvKP5	2019-05-27	NZ_CP040545.1	CP040545.1
KP19-2029	2020-01-08	NZ_CP047160.1	CP047160.1
16HN-263	2020-03-06	NZ_CP045263.1	CP045263.1
HS11286	2011-12-21	NC_016845.1	CP003200.1
JS187	2017-12-28	NZ_CP025466.1	CP025466.1
CRKP I	2019-05-14	NZ_CP037927.1	CP037927.1
SWU01	2016-12-13	NZ_CP018454.1	CP018454.1
911021	2017-08-24	NZ_CP022882.1	CP022882.1
721005	2017-08-30	NZ_CP022997.1	CP022997.1
FDAARGOS_443	2017-10-18	NZ_CP023933.1	CP023933.1
KP69	2017-12-28	NZ_CP025456.1	CP025456.1
GD4	2018-01-21	NZ_CP025951.1	CP025951.1
WCHKP8F4	2018-02-23	NZ_CP027068.2	CP027068.2
SCKP020143	2018-04-05	NZ_CP028548.1	CP028548.1
WCHKP040035	2018-04-09	NZ_CP028797.1	CP028797.1
GSU10-3	2018-06-05	NZ_AP018671.1	AP018671.1
F1	2018-08-08	NZ_CP026130.1	CP026130.1
160111	2018-08-28	NZ_CP029689.1	CP029689.1
KSH203	2018-12-12	NZ_CP034327.1	CP034327.1
F138	2019-01-30	NZ_CP026149.1	CP026149.1
F5	2019-01-30	NZ_CP026132.1	CP026132.1
F77	2019-01-30	NZ_CP026136.1	CP026136.1
F127	2019-01-30	NZ_CP026140.1	CP026140.1
F132	2019-01-30	NZ_CP026145.1	CP026145.1
KP65	2019-09-30	NZ_CP044258.1	CP044258.1
158590	2020-01-20	NZ_CP047649.1	CP047649.1
156070	2020-01-20	NZ_CP047648.1	CP047648.1
LSH-KPN148	2020-01-22	NZ_CP040122.1	CP040122.1
C2414	2020-02-05	NZ_CP039819.1	CP039819.1
blaNDM-1	2014-08-14	NZ_CP009114.1	CP009114.1
Kp_Goe_62629	2016-12-13	NZ_CP018364.1	CP018364.1
LS356	2018-01-10	NZ_CP025636.1	CP025636.1
GN-2	2018-02-27	NZ_CP019160.1	CP019160.1
KP8	2017-12-20	NZ_CP025089.1	CP025089.1
R50	2019-07-15	NZ_CP040363.1	CP040363.1
Kp_Goe_822917	2016-12-13	NZ_CP018438.1	CP018438.1
Kp_Goe_821588	2016-12-19	NZ_CP018692.1	CP018692.1
16_GR_13	2018-12-06	NZ_CP027036.1	CP027036.1
B12(AN)	2019-01-30	NZ_CP026155.1	CP026155.1
UCLAOXA232KP	2016-09-08	NZ_CP012568.1	CP012568.1
UCLAOXA232KP_Pt0	2016-09-08	NZ_CP012560.1	CP012560.1
UCLAOXA232KP	2016-09-08	NZ_CP012561.1	CP012561.1
FDAARGOS_440	2017-10-18	NZ_CP023919.1	CP023919.1
QS17-0029	2017-10-24	NZ_CP024038.1	CP024038.1
AR_0075	2018-09-16	NZ_CP032185.1	CP032185.1
KSB1_5D	2017-11-02	NZ_CP024191.1	CP024191.1
INF164	2017-11-06	NZ_CP024556.1	CP024556.1
INF163	2017-11-06	NZ_CP024549.1	CP024549.1
INF158	2017-11-06	NZ_CP024521.1	CP024521.1
INF157	2017-11-06	NZ_CP024528.1	CP024528.1
INF278	2017-11-06	NZ_CP024563.1	CP024563.1
INF274	2017-11-06	NZ_CP024570.1	CP024570.1
KSB1_9D	2017-11-06	NZ_CP024535.1	CP024535.1
DA33144	2018-05-31	NZ_CP029590.1	CP029590.1
DA33141	2018-05-31	NZ_CP029587.1	CP029587.1
CNR48	2018-06-30	NZ_LS399318.1	LS399318.1
KP9201	2019-01-29	NZ_LR025092.1	LR025092.1
KP980	2019-01-29	NZ_LR025088.1	LR025088.1
NCTC9171	2019-05-07	NZ_LR588410.1	LR588410.1
PIMB15ND2KP27	2019-08-07	NZ_CP041639.1	CP041639.1
18-2374	2019-08-22	NZ_CP041927.1	CP041927.1
BK13048	2019-10-14	NZ_CP045015.1	CP045015.1
KP2	2019-11-29	NZ_CP041946.1	CP041946.1
F93-2	2019-01-30	NZ_CP026157.1	CP026157.1
CAV1042	2016-12-19	NZ_CP018671.1	CP018671.1
INF235-sc-2280127	2018-09-24	NZ_CP031817.1	CP031817.1
WCHKP34	2018-01-30	NZ_CP025963.2	CP025963.2
FDAARGOS_436	2017-10-18	NZ_CP023907.1	CP023907.1
AR_0109	2018-09-16	NZ_CP032207.1	CP032207.1
KPNIH39	2016-06-15	NZ_CP014762.1	CP014762.1
ATCC 700721; MGH 78578	2007-07-05	NC_009648.1	CP000647.1
TH164	2019-10-29	NZ_CP035210.1	CP035210.1
KP10	2017-12-20	NZ_CP025091.1	CP025091.1
LS358	2018-01-10	NZ_CP025629.1	CP025629.1
12208	2018-07-03	NZ_CP030172.1	CP030172.1
C2	2019-10-09	NZ_CP042520.1	CP042520.1
KP-1	2015-10-22	NZ_CP012883.1	CP012883.1
Bckp101	2020-04-08	NZ_CP050840.1	CP050840.1
CAV1417	2016-12-13	NZ_CP018352.1	CP018352.1
NY9	2017-01-17	NZ_CP015385.1	CP015385.1
KPNIH45	2019-02-26	NZ_CP036450.1	CP036450.1
4928STDY7071295	2019-07-09	NZ_LR607330.1	LR607330.1
KpvST15_NDM	2019-05-29	NZ_CP040593.1	CP040593.1
PMK1	2014-10-08	NZ_CP008929.1	CP008929.1
BR	2016-06-15	NZ_CP015990.1	CP015990.1
KP18-29	2018-12-09	NZ_CP034249.1	CP034249.1
CFSAN054111	2018-04-02	NZ_CP028176.1	CP028176.1
AR376	2018-04-30	NZ_CP029137.1	CP029137.1
WSD411	2020-01-15	NZ_CP045674.1	CP045674.1
WCHKP13F2	2018-03-30	NZ_CP028391.1	CP028391.1
SCKP040074	2018-05-15	NZ_CP029388.1	CP029388.1
2e	2019-05-15	NZ_CP040175.1	CP040175.1
KpvST101_OXA-48	2018-08-07	NZ_CP031368.1	CP031368.2
2N3	2018-01-03	NZ_CP025541.3	CP025541.3
C1398	2019-11-20	NZ_CP034420.1	CP034420.1
F81	2019-01-30	NZ_CP026164.1	CP026164.1
L39_2	2019-06-27	NZ_CP033954.1	CP033954.1
9949	2020-03-29	CP050280.1	CP050280.1
10553	2020-03-29	CP050275.1	CP050275.1
L388	2018-05-10	NZ_CP029220.1	CP029220.1
SCKP020079	2018-05-15	NZ_CP029384.1	CP029384.1
BJCFK909	2018-12-03	NZ_CP034123.1	CP034123.1
C789	2019-11-20	NZ_CP034415.1	CP034415.1
XJ-K2	2020-01-08	NZ_CP032240.1	CP032240.1
Kp36	2020-01-11	NZ_CP047192.1	CP047192.1
HB25-1	2020-03-25	NZ_CP039524.1	CP039524.1
XJ-K1	2019-06-12	NZ_CP032163.1	CP032163.1
KpvST147B_SE1_1_NDM	2019-06-04	NZ_CP040724.1	CP040724.1
Kp_Goe_827026	2016-12-19	NZ_CP018707.1	CP018707.1
FDAARGOS_444	2017-10-18	NZ_CP023941.1	CP023941.1
WCHKP649	2018-02-06	NZ_CP026585.2	CP026585.2
WCHKP2	2018-04-05	NZ_CP028542.2	CP028542.2
WCHKP36	2018-04-05	NZ_CP028583.1	CP028583.1
AR_0079	2018-04-28	NZ_CP028994.1	CP028994.1
WCHKP3	2018-08-20	NZ_CP031721.1	CP031721.1
WCHKP015625	2018-10-30	NZ_CP033396.1	CP033396.1
WCHKP115069	2018-11-05	NZ_CP033405.1	CP033405.1
WCHKP015093	2019-02-20	NZ_CP036300.1	CP036300.1
WCHKP2080	2019-02-20	NZ_CP036361.1	CP036361.1
WCHKP020037	2019-02-21	NZ_CP036371.1	CP036371.1
WCHKP115068	2019-03-03	NZ_CP036365.1	CP036365.1
C2660	2020-02-05	NZ_CP039808.1	CP039808.1
KP18-3-8	2020-02-12	NZ_CP048430.1	CP048430.1
KP18-2079	2020-02-26	NZ_CP048933.1	CP048933.1
KPC160125	2020-03-10	NZ_CP040038.1	CP040038.1
KPC160132	2020-03-10	NZ_CP040023.1	CP040023.1
KPC160121	2020-03-10	NZ_CP040028.1	CP040028.1
KPC160117	2020-03-10	NZ_CP040033.1	CP040033.1
9630	2020-03-29	CP050285.1	CP050285.1
M5	2018-08-27	NZ_CP031734.1	CP031734.1
MS6671	2015-12-01	NZ_LN824133.1	LN824133.1
SKGH01	2016-05-16	NZ_CP015500.1	CP015500.1
AATZP	2016-05-19	NZ_CP014755.1	CP014755.1
KP5	2016-10-27	NZ_CP012426.1	CP012426.1
Kp_Goe_822579	2016-11-22	NZ_CP018140.1	CP018140.1
Kp_Goe_827024	2016-12-19	NZ_CP018701.1	CP018701.1
Kp_Goe_149832	2016-12-19	NZ_CP018695.1	CP018695.1
Kp_Goe_149473	2016-12-19	NZ_CP018686.1	CP018686.1
KP_Goe_828304	2016-12-19	NZ_CP018719.1	CP018719.1
Kp_Goe_152021	2016-12-19	NZ_CP018713.1	CP018713.1
825795-1	2017-01-19	NZ_CP017985.1	CP017985.1
AR_0138	2017-06-13	NZ_CP021757.1	CP021757.1
AR_0152	2017-06-20	NZ_CP021944.1	CP021944.1
AR_0145	2017-06-20	NZ_CP021939.1	CP021939.1
CRKP-2297	2017-11-20	NZ_CP024834.1	CP024834.1
CRKP-1215	2017-11-20	NZ_CP024838.1	CP024838.1
DA48896	2018-03-16	NZ_CP024429.1	CP024429.1
DA33140	2018-05-31	NZ_CP029582.1	CP029582.1
37988	2018-12-03	NZ_CP023839.1	CP023839.1
47733	2020-03-30	NZ_CP050360.1	CP050360.1
KP36	2016-10-03	NZ_CP017385.1	CP017385.1
MSB1_8A-sc-2280397	2018-08-30	NZ_CP031800.1	CP031800.1
TGH13	2016-09-26	NZ_CP012745.1	CP012745.1
FDAARGOS_439	2017-10-18	NZ_CP023913.1	CP023913.1
FDAARGOS_442	2017-10-18	NZ_CP023925.1	CP023925.1
AR_0046	2018-09-16	NZ_CP032222.1	CP032222.1
1_GR_13	2018-12-06	NZ_CP027042.1	CP027042.1
FDAARGOS_630	2019-09-25	NZ_CP044039.1	CP044039.1
ATCC 35657	2017-01-05	NZ_CP015134.1	CP015134.1
QS17-0161	2017-11-06	NZ_CP024458.1	CP024458.1
1756	2017-01-17	NZ_CP019219.1	CP019219.1
4928STDY7071681	2019-07-09	NZ_LR607343.1	LR607343.1
4928STDY7071680	2019-07-09	NZ_LR607348.1	LR607348.1
KPNIH50	2018-01-29	NZ_CP026177.1	CP026177.1
KPNIH48	2018-02-04	NZ_CP026392.1	CP026392.1
TK421	2019-11-06	NZ_CP045694.1	CP045694.1
KpvK54	2017-09-05	CP023134.2	CP023134.2
RJF293	2016-01-22	NZ_CP014008.1	CP014008.1
K2606	2020-02-24	NZ_CP047633.1	CP047633.1
KP58	2019-09-30	NZ_CP041373.1	CP041373.1
Kp_Goe_154414	2016-12-13	NZ_CP018337.1	CP018337.1
ARLG-3135	2018-11-29	NZ_CP033946.1	CP033946.1
BA28434	2019-02-20	NZ_CP036327.1	CP036327.1
FDAARGOS_629	2019-09-25	NZ_CP044047.1	CP044047.1
KPCTRSRTH01	2019-06-19	NZ_CP041092.1	CP041092.1
KpvST383_NDM_OXA-48	2018-12-04	NZ_CP034200.1	CP034200.2
INF078	2018-10-16	NZ_CP032831.1	CP032831.1
RJY9645	2019-07-14	CP041353.2	CP041353.2
4928STDY7387808	2019-07-09	NZ_LR607368.1	LR607368.1
KP14	2017-12-20	NZ_CP025093.1	CP025093.1
R1701	2019-05-08	NZ_CP039968.1	CP039968.1
RJ18-01	2019-09-16	CP043670.1	CP043670.1
RJ18-06	2019-09-16	CP043669.1	CP043669.1
6	2020-03-05	CP034316.1	CP034316.1
KP38731	2017-03-02	NZ_CP014294.1	CP014294.1
675920	2018-10-31	NZ_CP033242.1	CP033242.1
WCHKP020098	2019-02-20	NZ_CP036305.1	CP036305.1
LSH-KPN25	2020-01-22	NZ_CP040391.1	CP040391.1
NH54	2018-04-03	NZ_CP024916.1	CP024916.1
JUNP 254	2019-11-18	NZ_AP021880.1	AP021880.1
FDAARGOS_447	2017-10-18	NZ_CP023949.1	CP023949.1
W14	2016-05-18	NZ_CP015753.1	CP015753.1
TH1	2016-06-27	NZ_CP016159.1	CP016159.1
CCUG 70747	2018-06-06	NZ_CP023441.1	CP023441.1
YML0508	2020-01-15	NZ_CP045193.1	CP045193.1
VBA2172	2019-02-20	NZ_CP036320.1	CP036320.1
KPNIH33	2014-11-12	NZ_CP009771.1	CP009771.1
KPNIH32	2014-11-12	NZ_CP009775.1	CP009775.1
CAV1596	2015-06-09	NZ_CP011647.1	CP011647.1
MNCRE53	2016-12-13	NZ_CP018437.1	CP018437.1
MNCRE78	2016-12-13	NZ_CP018428.1	CP018428.1
MNCRE69	2016-12-13	NZ_CP018427.1	CP018427.1
CR14	2017-01-17	NZ_CP015392.1	CP015392.1
BK13043	2017-05-23	NZ_CP020837.1	CP020837.1
AR_0120	2017-06-16	NZ_CP021833.1	CP021833.1
NU-CRE047	2017-12-06	NZ_CP025037.1	CP025037.1
KLP268	2019-08-28	NZ_CP043047.1	CP043047.1
F93-1	2019-01-30	NZ_CP026160.1	CP026160.1
4928STDY7387799	2019-07-09	NZ_LR607360.1	LR607360.1
INF116-sc-2279924	2018-08-30	NZ_CP031792.1	CP031792.1
AR_0160	2018-09-16	NZ_CP032175.1	CP032175.1
AR_0139	2017-06-20	NZ_CP021960.1	CP021960.1
Kp589	2018-04-18	NZ_CP028816.1	CP028816.1
Kp13	2013-12-30	NZ_CP003999.1	CP003999.1
HK787	2015-01-02	NZ_CP006738.1	CP006738.1
YH43	2015-09-15	NZ_AP014950.1	AP014950.1
R1761	2019-05-08	NZ_CP039974.1	CP039974.1
4928STDY7071137	2019-07-09	NZ_LR607352.1	LR607352.1
FDAARGOS_631	2019-09-25	NZ_CP044033.1	CP044033.1
2018S06-082	2019-12-11	NZ_CP044376.1	CP044376.1
2018C01-046	2019-12-11	NZ_CP044368.1	CP044368.1
2018N16-148	2019-12-11	NZ_CP044393.1	CP044393.1
2018S07-013	2019-12-11	NZ_CP044380.1	CP044380.1
ZYST1	2018-08-30	NZ_CP031613.1	CP031613.1
Xen39	2020-02-14	NZ_CP040861.1	CP040861.1
4928STDY7387729	2019-07-09	NZ_LR607373.1	LR607373.1
IA565	2019-08-05	NZ_CP030070.1	CP030070.1
Bckp212	2020-04-07	NZ_CP050826.1	CP050826.1
JM45	2013-08-12	NC_022082.1	CP006656.1
ATCC BAA-2146	2014-02-05	NZ_CP006659.2	CP006659.2
CAV1392	2015-06-09	NZ_CP011578.1	CP011578.1
AR_0049	2016-12-27	NZ_CP018816.1	CP018816.1
J1	2015-12-24	NZ_CP013711.1	CP013711.1
LH375	2019-10-29	NZ_CP035196.1	CP035196.1
CCUG 70742	2018-06-06	NZ_CP023249.1	CP023249.1
002SK2	2017-12-28	NZ_CP025515.1	CP025515.1
BD_DM_782	2019-12-07	NZ_CP046381.1	CP046381.1
BD_DM_914	2019-12-23	NZ_CP046949.1	CP046949.1
BD_DM_697	2019-12-23	NZ_CP046939.1	CP046939.1
KPNIH29	2014-11-17	NZ_CP009863.1	CP009863.1
TOP52_1721_U1	2018-12-20	NZ_CP031938.1	CP031938.1
AR_0087	2018-06-10	NZ_CP029738.1	CP029738.1
AR_0158	2017-06-08	NZ_CP021696.1	CP021696.1
11219	2018-07-02	NZ_CP030174.1	CP030174.1
2018N17-066	2019-12-11	NZ_CP044389.1	CP044389.1
AJ218	2019-01-10	NZ_LR130541.1	LR130541.1
AR_0096	2018-03-19	NZ_CP027612.1	CP027612.1
AR_0097	2018-09-16	NZ_CP032200.1	CP032200.1
P094-1	2019-09-11	NZ_CP043562.1	CP043562.1
Bckp206	2020-04-08	NZ_CP050845.1	CP050845.1
KSB1_7F-sc-2280268	2018-08-30	NZ_CP031814.1	CP031814.1
121	2019-04-19	NZ_CP031849.1	CP031849.1
30684/NJST258_2	2014-03-19	NZ_CP006918.1	CP006918.1
30660/NJST258_1	2014-03-19	NZ_CP006923.1	CP006923.1
KPNIH10	2014-05-27	NZ_CP007727.1	CP007727.1
KPNIH1	2014-07-02	NZ_CP008827.1	CP008827.1
34618	2015-01-05	NZ_CP010392.1	CP010392.1
DMC1097	2015-07-23	NZ_CP011976.1	CP011976.1
KPNIH36	2016-06-22	NZ_CP014647.1	CP014647.1
AR_0115	2017-03-21	NZ_CP020071.1	CP020071.1
AR_0129	2017-06-08	NZ_CP021718.1	CP021718.1
AR_0047	2017-06-08	NZ_CP021539.1	CP021539.1
AR_0112	2017-06-08	NZ_CP021549.1	CP021549.1
AR_0113	2017-06-13	NZ_CP021751.1	CP021751.1
AR_0125	2017-06-16	NZ_CP021859.1	CP021859.1
AR_0363	2018-03-05	NZ_CP027146.1	CP027146.1
AR_362	2018-07-05	NZ_CP030341.1	CP030341.1
KP30835	2018-08-09	NZ_CP027697.1	CP027697.1
KP-8788	2020-01-14	NZ_CP037928.1	CP037928.1
Kpn555	2016-06-16	NZ_CP015130.1	CP015130.1
Kpn223	2016-06-16	NZ_CP015025.1	CP015025.1
KpN06	2015-12-03	NZ_CP012992.1	CP012992.1
KpN01	2015-12-03	NZ_CP012987.1	CP012987.1
JNM8C2	2018-08-09	NZ_CP030857.1	CP030857.1
INF206-sc-2280074	2018-08-30	NZ_CP031808.1	CP031808.1
AR_0076	2018-09-16	NZ_CP032167.1	CP032167.1
KPN1344	2018-11-24	NZ_CP033901.1	CP033901.1
NR5632	2017-12-12	NZ_CP025143.1	CP025143.1
KP1768	2017-12-12	NZ_CP025140.1	CP025140.1
KP1766	2017-12-12	NZ_CP025146.1	CP025146.1
616	2018-05-01	NZ_CP026495.1	CP026495.1
ST307PT01	2018-09-26	NZ_CP022924.1	CP022924.1
ST307PT04	2018-09-26	NZ_CP022916.1	CP022916.1
ST307PT03	2018-09-26	NZ_CP022919.1	CP022919.1
ST307PT02	2018-09-26	NZ_CP022922.1	CP022922.1
I72	2018-12-11	NZ_CP034281.1	CP034281.1
WCGKP294	2019-12-16	NZ_CP046612.1	CP046612.1
KSB1_4E	2017-11-06	NZ_CP024499.1	CP024499.1
KSB1_7E	2017-11-06	NZ_CP024496.1	CP024496.1
KSB1_10J	2017-11-06	NZ_CP024515.1	CP024515.1
KSB2_1B	2017-11-06	NZ_CP024504.1	CP024504.1
DHQP1002001	2016-08-12	NZ_CP016811.1	CP016811.1
HZW25	2018-03-02	NZ_CP025211.1	CP025211.1
AR_0141	2018-04-25	NZ_CP028953.1	CP028953.1
AR_0142	2018-04-28	NZ_CP028990.1	CP028990.1
AR_0140	2018-06-10	NZ_CP029722.1	CP029722.1
CAV1217	2016-12-19	NZ_CP018676.1	CP018676.1
Kp81	2018-01-17	NZ_CP025816.1	CP025816.1
555	2019-09-22	NZ_CP043932.1	CP043932.1
RYC492	2013-03-11	NZ_APGM01000001.1	APGM01000001.1
ABFQB	2019-03-04	NZ_CP036438.1	CP036438.1
KPNIH49	2018-01-29	NZ_CP026178.1	CP026178.1
KPN1482	2017-05-23	NZ_CP020841.1	CP020841.1
459	2017-12-07	NZ_CP018306.1	CP018306.1
2018C01-239	2019-12-11	NZ_CP044385.1	CP044385.1
20467	2020-02-26	CP048937.1	CP048937.1
DT12	2018-01-03	NZ_CP019079.1	CP019079.1
DT1	2018-01-03	CP019077.1	CP019077.1
TGH8	2016-04-05	NZ_CP012743.1	CP012743.1
TGH10	2016-04-05	NZ_CP012744.1	CP012744.1
LH94	2019-10-29	NZ_CP035202.1	CP035202.1
KPNIH31	2014-11-17	NZ_CP009876.1	CP009876.1
CN1	2017-01-17	NZ_CP015382.1	CP015382.1
13190	2019-11-04	NZ_CP026017.1	CP026017.1
2019036D	2020-03-02	NZ_CP047336.1	CP047336.1
39	2020-03-05	CP034359.1	CP034359.1
704SK6	2017-06-30	NZ_CP022143.1	CP022143.1
BR21	2018-02-02	NZ_CP018885.1	CP018885.1
BR7	2018-02-02	NZ_CP018883.1	CP018883.1
NCTC11359	2018-12-19	NZ_LR133964.1	LR133964.1
blood sample 2	2016-08-16	NZ_CP015822.1	CP015822.1
KPN_KPC_HUG_07	2017-02-28	NZ_CP019772.1	CP019772.1
CFSAN054110	2018-04-02	NZ_CP028180.1	CP028180.1
AR438	2018-04-30	NZ_CP029099.1	CP029099.1
D1	2019-09-23	NZ_CP043969.1	CP043969.1
234-12	2015-04-29	NZ_CP011313.1	CP011313.1
Bckp067	2020-04-07	NZ_CP050829.1	CP050829.1
4928STDY7387736	2019-07-09	NZ_LR607362.1	LR607362.1
H11	2017-11-07	NZ_CP018056.1	CP018056.1
JNM10C3	2018-08-09	NZ_CP030877.1	CP030877.1
KP14003	2019-07-24	NZ_CP041934.1	CP041934.1
Kp8701	2020-03-09	NZ_CP049604.1	CP049604.1
LH102-A	2019-10-29	NZ_CP035194.1	CP035194.1
203	2018-06-05	NZ_CP021165.1	CP021165.1
